# Supplementary material for: Harmonic convergence coordinates swarm mating by enhancing mate detection in the malaria mosquito Anopheles gambiae
Source: Sci Rep. 2021 Dec 16;11:24102. doi: 10.1038/s41598-021-03236-5 (PMC8677761; doi:10.1038/s41598-021-03236-5)
Supplement: Supplementary file 4 — Supplementary Information 4. [file 41598_2021_3236_MOESM4_ESM.xlsx]

## Sheet: Swarm parameter analysis
	Sentinal swarming
	Swarm trial	Sentinal swarming? (Y/N)	00:00:00	00:05:00	00:10:00	00:15:00	If Y, average number swarming	Start time=S (mm:ss.0)	Start time=S (s)	End time=E (mm:ss.0)	End time=E (s)	Duration=E-S (mm:ss.0)	Duration=E-S (s)
	1	Y	11	10	14	9	11	00:00:00	0	00:15:00	900	00:15:00	900
	2	Y	3	1	6	6	4	00:05:02.263000	302.263	00:15:00	900	00:09:57.737000	597.737
	3	Y	8	1	4	4	4.25	00:00:00	0	00:15:00	900	00:15:00	900
	4	Y	0	0	2	4	1.5	00:08:16.092000	496.092	00:15:00	900	00:06:43.908000	403.908
	5	Y	6	5	10	10	7.75	00:00:00	0	00:15:00	900	00:15:00	900
	6	Y	0	0	2	6	2	00:01:07.671000	67.671	00:15:00	900	00:13:52.329000	832.329
	7	Y	0	0	2	7	2.25	00:06:43.080000	403.08	00:15:00	900	00:08:16.920000	496.92
	8	N	0	0	0	0	0		0		0	00:00:00	0
	9	N	0	0	0	0	0		0		0	00:00:00	0
	10	Y	3	3	5	13	6	00:00:00	0	00:15:00	900	00:15:00	900
	11	Y	0	0	2	2	1	00:10:13.317000	613.317	00:15:00	900	00:04:46.683000	286.683
	12	Y	1	4	7	11	5.75	00:00:00	0	00:15:00	900	00:15:00	900
	Average						4.55	00:03:08.242000	1900-06-04 20:50:45		1902-01-19	00:09:53.131000	593.131
	SD						3.15304	0.00279894	230.688		350.325	0.00408559	352.995
	Swarm latency
	Swarm trial	Peak swarm frequency (Hz)	Peak swarm time=P (mm:ss.0)	Peak swarm time=P (s)	Sunset time=S (mm:ss.0)	Sunset time=S (s)	Latency=P-S (mm:ss.0)	Latency=P-S (s)
	1	981.892	00:15:29.289000	929.289	00:15:00	900	00:00:29.289000	29.289
	2	978.574	00:19:34.917000	1174.92	00:15:00	900	00:04:34.917000	274.917
	3	930.103	00:17:09.359000	1029.36	00:15:00	900	00:02:09.359000	129.359
	4	961.887	00:19:18.707000	1158.71	00:15:00	900	00:04:18.707000	258.707
	5	957.808	00:19:56.606000	1196.61	00:15:00	900	00:04:56.606000	296.606
	6	944.869	00:19:33.332000	1173.33	00:15:00	900	00:04:33.332000	273.332
	7	919.142	00:18:06.280000	1086.28	00:15:00	900	00:03:06.280000	186.28
	8	970.233	00:20:05.487000	1205.49	00:15:00	900	00:05:05.487000	305.487
	9	931.511	00:17:35.722000	1055.72	00:15:00	900	00:02:35.722000	155.722
	10	918.177	00:18:35.135000	1115.13	00:15:00	900	00:03:35.135000	215.135
	11	972.049	00:18:03.772000	1083.77	00:15:00	900	00:03:03.772000	183.772
	12	975.956	00:17:36.884000	1056.88	00:15:00	900	00:02:36.884000	156.884
	Average	953.517	00:18:25.458000	1105.46	00:15:00	900	00:03:25.458000	205.457
	SD	23.7135	0.000943979	81.5598	0	0	0.000943979	81.5598
	Swarm duration
	Swarm trial	Pre-swarm frequency (Hz)	Time sampled (mm:ss.0)	Time sampled (s)	Peak swarm frequency (Hz)	Peak swarm time=P (mm:ss.0)	Peak swarm time=P (s)	Return to pre-swarm frequency (Hz)	Return to pre-swarm time=R (mm:ss.0)	Return to pre-swarm time=R (s)	Duration=R-P (mm:ss.0)	Duration=R-P (s)
	1	847.573	00:45:13.688000	2713.69	981.892	00:15:29.289000	929.289	847.573	00:45:13.688000	2713.69	00:29:44.399000	1784.4
	2	883.573	00:07:38.401000	458.401	978.574	00:19:34.917000	1174.92	881.72	00:53:36.307000	3216.31	00:34:01.390000	2041.39
	3	808.273	00:05:45.600000	345.6	930.103	00:17:09.359000	1029.36	809.583	00:55:17.806000	3317.81	00:38:08.447000	2288.45
	4	885.555	00:09:08.352000	548.352	961.887	00:19:18.707000	1158.71	888.334	00:49:59.200000	2999.2	00:30:40.493000	1840.49
	5	851.503	00:00:01.819000	1.819	957.808	00:19:56.606000	1196.61	851.503	00:53:42.909000	3222.91	00:33:46.303000	2026.3
	6	808.671	00:01:40.956000	100.956	944.869	00:19:33.332000	1173.33	808.671	00:57:12.737000	3432.74	00:37:39.405000	2259.41
	7	850.575	00:06:50.254000	410.254	919.142	00:18:06.280000	1086.28	846.764	00:50:27.523000	3027.52	00:32:21.243000	1941.24
	8	926.849	00:17:28.892000	1048.89	970.233	00:20:05.487000	1205.49	921.609	00:54:22.750000	3262.75	00:34:17.263000	2057.26
	9	865.743	00:15:22.287000	922.287	931.511	00:17:35.722000	1055.72	836.101	00:58:14.684000	3494.68	00:40:38.962000	2438.96
	10	822.767	00:00:04.206000	4.206	918.177	00:18:35.135000	1115.13	826.472	00:59:21.563000	3561.56	00:40:46.428000	2446.43
	11	877.703	00:10:17.074000	617.074	972.049	00:18:03.772000	1083.77		01:00:00	3600	00:41:56.228000	2516.23
	12	905.556	00:00:19.953000	19.953	975.956	00:17:36.884000	1056.88	889.809	00:49:36.352000	2976.35	00:31:59.468000	1919.47
	Average	861.195	00:09:59.290000	599.29	953.517	00:18:25.458000	1903-01-09 10:58:48	855.285	00:53:55.460000	1908-11-08 11:02:16	00:35:30.002000	2130
	SD	37.0433	0.00868586	750.458	23.7135	0.000943979	81.5598	36.0388	0.00310533	268.301	0.00290656	251.127
	Swarm participation
		00:05:00		00:10:00		00:15:00		Pre-swarm		00:20:00		00:25:00		00:30:00		Peak swarm		00:35:00		00:40:00		00:45:00		Waning swarm		00:50:00		00:55:00		60:00.0		Late swarm
	Swarm trial	Swarming individuals	%	Swarming individuals	%	Swarming individuals	%	Swarming individuals	%	Swarming individuals	%	Swarming individuals	%	Swarming individuals	%	Swarming individuals	%	Swarming individuals	%	Swarming individuals	%	Swarming individuals	%	Swarming individuals	%	Swarming individuals	%	Swarming individuals	%	Swarming individuals	%	Swarming individuals	%
	1	18	45	21	52.5	19	47.5			25	62.5	24	60	18	45			14	35	17	42.5	13	32.5			11	27.5	10	25	9	22.5
	2	0	0	6	15	13	32.5			25	62.5	28	70	19	47.5			16	40	20	50	15	37.5			9	22.5	13	32.5	12	30
	3	1	2.5	4	10	4	10			26	65	21	52.5	22	55			19	47.5	16	40	18	45			15	37.5	9	22.5	11	27.5
	4	0	0	2	5	4	10			25	62.5	23	57.5	23	57.5			19	47.5	15	37.5	17	42.5			11	27.5	13	32.5	7	17.5
	5	5	12.5	15	37.5	17	42.5			22	55	24	60	19	47.5			16	40	15	37.5	12	30			18	45	8	20	15	37.5
	6	0	0	2	5	11	27.5			23	57.5	27	67.5	23	57.5			18	45	18	45	17	42.5			14	35	14	35	13	32.5
	7	0	0	2	5	9	22.5			26	65	25	62.5	20	50			21	52.5	16	40	10	25			11	27.5	9	22.5	8	20
	8	0	0	0	0	0	0			15	37.5	24	60	21	52.5			22	55	19	47.5	18	45			17	42.5	16	40	16	40
	9	0	0	0	0	0	0			25	62.5	24	60	26	65			17	42.5	22	55	15	37.5			17	42.5	17	42.5	17	42.5
	10	3	7.5	5	12.5	14	35			26	65	26	65	21	52.5			24	60	21	52.5	15	37.5			14	35	16	40	14	35
	11	0	0	0	0	0	0			23	57.5	24	60	23	57.5			23	57.5	13	32.5	20	50			10	25	10	25	12	30
	12	4	10	12	30	17	42.5			29	72.5	20	50	25	62.5			19	47.5	20	50	13	32.5			12	30	9	22.5	12	30
	Average	2.58333	6.45833	5.75	14.375	9	22.5	5.77778	14.4444	24.1667	60.4167	24.1667	60.4167	21.6667	54.1667	23.3333	58.3333	19	47.5	17.6667	44.1667	15.25	38.125	17.3056	43.2639	13.25	33.125	12	30	12.1667	30.4167	12.4722	31.1806
	SD	5.1779	12.9447	6.75715	16.8929	7.17318	17.933	6.7828	16.957	3.40677	8.51692	2.24958	5.62395	2.46183	6.15457	2.9277	7.31925	3.04512	7.61279	2.77434	6.93585	2.89592	7.2398	3.23215	8.08039	3.01888	7.5472	3.21926	8.04815	3.09936	7.74841	3.07512	7.68779
